# Supplementary material for: The Role of Acetyl Zingerone and Its Derivatives in Inhibiting UV-Induced, Incident, and Delayed Cyclobutane Pyrimidine Dimers
Source: Antioxidants (Basel). 2023 Jan 26;12(2):278. doi: 10.3390/antiox12020278 (PMC9952391; doi:10.3390/antiox12020278)
Supplement: Supplementary file 1 [file antioxidants-12-00278-s001.zip]

Archive with 1 entries (1 files):
- antioxidants-2186361-supplementary.pdf
